# Supplementary material for: Risk Factors for Hepatotoxicity Due to Paracetamol Overdose in Adults
Source: Medicina (Kaunas). 2021 Jul 25;57(8):752. doi: 10.3390/medicina57080752 (PMC8402128; doi:10.3390/medicina57080752)
Supplement: Supplementary file 1 [file medicina-57-00752-s001.zip]

Archive with 1 entries (1 files):
- medicina-1273273-supplementary.pdf
